# Supplementary material for: De novo Transcriptome Analysis of Portunus trituberculatus Ovary and Testis by RNA-Seq: Identification of Genes Involved in Gonadal Development
Source: PLoS One. 2015 Jun 4;10(6):e0128659. doi: 10.1371/journal.pone.0128659 (PMC4456094; doi:10.1371/journal.pone.0128659)
Supplement: S1 Table — (XLSX) [file pone.0128659.s002.xlsx]

## Sheet: Sheet1
S1 Table. DEGs related to oogenesis and spermatogenesis.
Gene	Sequence ID	Testis RPKM	Ovary RPKM	Log2(Testis/Ovary)	p value	q value
Formin-2	comp80482_c0	1.19442	26.9822	-4.4976	2.6906e-06	2.9763e-05
β-1,4-mannosyltransferase egh	comp104257_c0	2.74893	9.11416	-1.7292	2.0347e-05	0.0001961
cAMP-dependant protein kinase catalytic subunit	comp115430_c0	2.33415	23.4015	-3.3256	0.00015618	0.0012902
Vasa	comp122445_c0	3.51726	12.3186	-1.7743	4.7189e-07	5.7871e-06
β-1,3-galactosyltransferase brn	comp123830_c0	3.23396	13.4785	-2.0593	5.0194e-10	8.8241e-09
Serine-protein kinase ATM	comp130477_c0	2.21164	7.82884	-1.8237	5.1726e-40	4.3359e-38
Fringe glycosyltransferase	comp118088_c0	2.85825	12.8888	-2.1729	1.5578e-10	2.882e-09
Cullin-3-like	comp115726_c0	6.97762	38.7486	-2.4733	8.4028e-05	0.00072947
Cullin-4B	comp125685_c0	1.69419	7.62516	-2.1702	8.8104e-07	1.0416e-05
Cullin-1-like isoform 1	comp127297_c0	1.74665	5.84066	-1.7415	0.00058582	0.0043468
Cullin-5	comp128605_c0	1.16823	3.42976	-1.5538	2.9782e-13	7.2224e-12
Anaphase promoting complex subunit 10	comp106111_c0	1.02718	2.73441	-1.4125	7.8318e-09	1.1948e-07
Anaphase promoting complex subunit 1	comp123755_c0	1.61701	4.53151	-1.4867	2.0461e-15	5.9357e-14
Protein phosphatase 2a	comp103489_c0	3.61967	9.68389	-1.4197	1.567e-263	1.1329e-260
Protein will die slowly-like	comp128831_c0	1.73286	4.43085	-1.3544	3.8002e-12	8.3455e-11
Ribosomal protein L24	comp130728_c0	132.926	755.961	-2.5077	4.0536e-69	6.1095e-67
Vitellogenin receptor	comp111685_c0	1.60792	9.20954	-2.5179	2.3842e-84	4.4128e-82
Vitellogenin	comp128274_c0	1.43645	58.3851	-5.345	4.921e-13	1.1647e-11
Vitelline membrane outer layer protein I-like protein	comp124558_c0	3.93751	29.9333	-2.9264	8.3953e-05	0.00072895
Vigilin	comp126656_c0	1.53075	6.01121	-1.9734	6.851e-05	0.00060382
Cell division cycle protein 2	comp139677_c0	10.5065	63.8635	-2.6037	1.4118e-07	1.8607e-06
Cyclin B	comp116822_c0	15.5904	54.0198	-1.7928	0.00064087	0.0047092
Protein phosphatase 2A regulatory subunit B	comp78233_c0	1.47529	4.16213	-1.4963	1.7137e-14	4.6344e-13
M-phase inducer phosphatase	comp125203_c1	4.62408	12.1575	-1.3946	0.00015439	0.0012762
Mitotic spindle assembly checkpoint protein MAD2A	comp126475_c1	3.41671	1.50467	1.1832	6.8232e-05	0.00060159
Mitotic spindle assembly checkpoint protein MAD1	comp102858_c1	1.75645	4.45153	-1.3416	6.402e-12	1.3778e-10
Piwi-like protein 1	comp125972_c0	1.17183	6.35877	-2.44	6.5452e-56	7.846e-54
Protein boule-like	comp127092_c0	4.53566	1.16142	1.9654	4.6882e-09	7.3635e-08
Gametogenetin-binding protein 2	comp110318_c0	4.75169	1.05957	2.165	3.3351e-87	6.3506e-85
Large proline-rich protein BAT3	comp126714_c2	4.30306	1.23315	1.803	4.1692e-08	5.8582e-07
Synaptonemal complex protein	comp130001_c1	6.6931	1.73659	1.9464	1.3938e-12	3.1785e-11
Lysine-specific demethylase 2B	comp125434_c0	8.64699	2.13256	2.0196	2.6536e-16	8.1045e-15
E3 ubiquitin-protein ligase SIAH1	comp124458_c1	6.59136	1.64043	2.0065	1.0185e-12	2.3459e-11
E3 ubiquitin-protein ligase HERC4	comp130308_c1	5.88511	1.45941	2.0117	1.5507e-11	3.2103e-10
E3 SUMO-protein ligase RanBP2	comp126088_c1	11.11	2.31	2.27	1.6522e-22	7.3158e-21
SUMO-1	comp131717_c0	10.29	3.38	1.61	1.0139e-15	2.994e-14
E3 SUMO-protein ligase NSE2	comp79649_c0	22.44	2.21	3.35	4.344e-07	5.36e-06
SUMO-activating enzyme subunit 1	comp81298_c0	20.05	4.07	2.3	3.0154e-05	0.00028193
SUMO-activating enzyme subunit 2	comp122259_c0	45.33	15.44	1.55	1.585e-07	2.0717e-06
Ubiquitin-conjugating enzyme E2	comp112069_c2	32.47	6.28	2.37	7.5965e-08	1.0311e-06
Translin-associated protein X	comp46160_c0	7.77613	2.63034	1.5638	5.6234e-12	1.2159e-10
Dual specificity testis-specific protein kinase 2	comp130002_c0	3.73694	1.25583	1.5732	1.6731e-06	1.9073e-05
Protein germ cell-less	comp123394_c0	4.83948	1.62911	1.5708	5.1454e-08	7.1518e-07
Spermatogenesis-associated protein 1	comp128053_c0	18.309	1.08031	4.083	1.0242e-51	1.123e-49
spermatogenesis associated 11-like	comp110749_c0	14.4277	3.02574	2.2535	0.00045033	0.0034154
spermatogenesis-associated protein 5	comp116759_c0	4.53566	1.16142	1.9654	4.6882e-09	7.3635e-08
spermatogenesis-associated protein 13-like	comp129117_c2	5.62743	1.94589	1.532	6.5374e-09	1.01e-07
spermatogenesis-associated protein 20	comp130113_c0	4.23699	1.03517	2.0332	8.988e-09	1.3631e-07
Helicase Mov10L1	comp124709_c0	7.52319	1.84407	2.0285	1.9717e-14	5.3012e-13
Tudor domain-containing protein 1	comp126721_c0	61.5803	1.45319	5.4052	2.5512e-19	9.4439e-18
Nuclear receptor subfamily 2 group C member 2	comp110226_c1	63.7589	1.86669	5.0941	6.0714e-20	2.3294e-18
Ubiquitin carboxyl-terminal hydrolase	comp132239_c0	14.0278	4.81946	1.5413	3.9936e-20	1.5476e-18
Nuclear autoantigenic sperm protein	comp104927_c0	4.44391	0.967287	2.1998	1.0963e-09	1.8568e-08
Septin-4	comp112824_c0	25.9315	1.24446	4.3811	8.4974e-09	1.2917e-07
Testis-expressed sequence 2 protein	comp128476_c4	3.55812	1.1483	1.6316	1.9746e-06	2.2241e-05
Dmc1	comp1381327_c0	3.58012	1.15396	1.6334	1.813e-06	2.0546e-05
Wee1-like protein kinase	comp48100_c0	45.6653	3.11116	3.8756	7.4951e-14	1.9203e-12
