# Supplementary material for: De novo Transcriptome Analysis of Portunus trituberculatus Ovary and Testis by RNA-Seq: Identification of Genes Involved in Gonadal Development
Source: PLoS One. 2015 Jun 4;10(6):e0128659. doi: 10.1371/journal.pone.0128659 (PMC4456094; doi:10.1371/journal.pone.0128659)
Supplement: S2 Table — (XLSX) [file pone.0128659.s003.xlsx]

## Sheet: Sheet1
S2 Table. Primers used in Real-time PCR confirmation of DEGs
Sequence ID	Gene	Forward primer	Reverse primer	Product length
comp115789_c0	Membrane progestin receptor γ	CTGTGAGGCAAGCAGAAGTG	TCCTCCCCGTCACATTTCTC	154
comp105610_c2	Progestin membrane receptor component 1	GTTGTGTGGTGGAGTGTTGG	CTGCCATCATGTTCAGTGCT	193
comp127940_c0	Cyclooxygenase	ATCGTAAGTGGGAGGAGTGG	GCTGTGGAGTGCTGTGTGTC	213
comp73990_c0	Prostaglandin D synthase	AGCCCTATAACAGCCACTCC	CATCTCAACACGCTCGTCAG	216
comp123337_c0	Prostaglandin E synthase	GAGTCTTACCTCCGCAACAAG	GTCAACCCACTTCCTCCATT	195
comp121411_c0	Prostaglandin E2 receptor	CGGAGTATTGGGACAGAGGT	TTGGCGTCTTTATGGGTCTT	126
comp123711_c0	Follistatin	GGTCAGTCCCACACAGATGA	CGGACAATCGCACCTACAAG	225
comp128371_c0	Forkhead box L2	CGACACCACCAAAGCCTATG	GTCCAGCGTCTCTAGAGTCC	211
comp89760_c0	Wingless-type MMTV integration site family, member 4	GACTTCGCCGATCTCTCTGA	CGCTGTCCAAGAGATTCGTG	227
comp105761_c0	Mothers against decapentaplegic homolog 3	TAACGCACACCTCCTCCTTC	ACACCTCCTCCCGCTGTATT	192
comp111219_c0	Feminization-1	GTTGGTGATGTGGATGTTGG	ACCTGGGAGTGGTGAAGATG	155
comp127112_c0	SRY-related HMG-box gene 9	TCATCCTCCCAGAACACCAC	ATTGGCCTTTTCACGTGGAC	218
