# Supplementary material for: De novo Transcriptome Analysis of Portunus trituberculatus Ovary and Testis by RNA-Seq: Identification of Genes Involved in Gonadal Development
Source: PLoS One. 2015 Jun 4;10(6):e0128659. doi: 10.1371/journal.pone.0128659 (PMC4456094; doi:10.1371/journal.pone.0128659)
Supplement: S3 Table — (XLSX) [file pone.0128659.s004.xlsx]

## Sheet: Sheet1
S3 Table. Validation of putative SNPs in the transcripts of P. trituberculatus
Transcript ID	Forward primer	Reverse primer	Number of validated SNPs	Number of predicted SNPs
comp125139_c2	CACCAAGCAAGAAGACCCAC	TCCAGGCAGTGTACTTGAGG	1	3
comp125309_c0	ATAAACAGAGGGTAGGGGCG	AAAAGTGCCTTCCCCTTTGG	3	3
comp128694_c0	TACAGACTCCCGAGACAGGA	CCTCTTGGCATCCGTGTTTC	2	3
comp128554_c0	GCCTGTGGTCTCTCTGTTCC	GTGGCAGAACAGAGGAGCAT	2	2
comp128041_c0	CTTCTTTGGCCTGTGTGTGC	GCTCTTGAAGTCCAGCACCT	2	5
comp129186_c0	AAGATCCACCAGACGTACCG	TGCTCCTCCTCAGTCTTGTG	2	2
comp128793_c0	GATCAACGACAAGAAGCGCT	TGCTCCCCAATCATGTCTGT	3	4
comp123497_c0	ACTCGGCAATGGTATGTGTAG	CTCTATGCAACCAGGAATCATCA	3	4
comp83665_c0	CGCTGCGACTTTTGTGTTTC	TGGAAGCAGAACGAGACAGA	3	3
comp123902_c0	GCATGGGAGGCGACAATAAG	GAATGTAGGCCTGGAGTTGG	1	2
comp130625_c0	GAGGTGGTAGAGGCAGCTAG	CACCGTCCCTGTCATACACT	3	4
